# Supplementary material for: Spatiotemporal Variation in Ground Level Ozone and Its Driving Factors: A Comparative Study of Coastal and Inland Cities in Eastern China
Source: Int J Environ Res Public Health. 2022 Aug 5;19(15):9687. doi: 10.3390/ijerph19159687 (PMC9367812; doi:10.3390/ijerph19159687)
Supplement: Supplementary file 1 [file ijerph-19-09687-s001.zip]

Archive with 1 entries (1 files):
- ijerph-1827867-supplementary.pdf
